# Supplementary material for: What Will You Protect? Redefining Professionalism Through the Lens of Diverse Personal Identities
Source: MedEdPORTAL. 2021 Dec 2;17:11203. doi: 10.15766/mep_2374-8265.11203 (PMC8636300; doi:10.15766/mep_2374-8265.11203)
Supplement: Supplementary file 1 — Prior Professionalism Lecture.pptTransition to the Profession Prereadings.docxTransition to the Profession Vignettes.docxTransition to the Profession.pptFacilitator Guide.docxTransition to the Profession Student Feedback.docxTransition to the Profession Facilitator Feedback.docx [file mep_2374-8265.11203-s001.zip]

Archive with 8 entries (8 files):
- C. Transition to the Profession Vignettes.docx
- D. Transition to the Profession.ppt
- F. Transition to the Profession Student Feedback.docx
- G. Transition to the Profession Facilitator Feedback.docx
- A. Prior Professionalism Lecture.ppt
- B. Transition to the Profession Prereadings.docx
- E. Facilitator Guide.docx
- Educational_Summary_Report_11203.pdf
